# Supplementary material for: Lignin degradation potential and draft genome sequence of Trametes trogii S0301
Source: Biotechnol Biofuels. 2019 Oct 30;12:256. doi: 10.1186/s13068-019-1596-3 (PMC6820987; doi:10.1186/s13068-019-1596-3)
Supplement: Supplementary file 8 — Additional file 8. Transcriptome mapping and gene annotation result of T. trogii S0301. [file 13068_2019_1596_MOESM8_ESM.xlsx]

## Sheet: Alignment rate
RNAseq reads mapping rate
Sample	Total_reads	Total_mapped	Multiple_mapped	Unique_mapped
G5_1	64149118	61993270(96.64%)	2800463(4.37%)	59192807(92.27%)
G5_2	65820578	63570378(96.58%)	3547743(5.39%)	60022635(91.19%)
LG2_1	49662396	48062765(96.78%)	9956179(20.05%)	38106586(76.73%)
LG2_2	49801856	48085858(96.55%)	4668658(9.37%)	43417200(87.18%)
LG5_1	53464776	51778598(96.85%)	3960620(7.41%)	47817978(89.44%)
LG5_2	51290796	49573506(96.65%)	5423378(10.57%)	44150128(86.08%)
LG5_3	50300228	48615423(96.65%)	2821031(5.61%)	45794392(91.04%)
LG8_1	53049696	51120578(96.36%)	4236248(7.99%)	46884330(88.38%)
LG8_2	56394474	54391348(96.45%)	7836108(13.9%)	46555240(82.55%)
LG8_3	53093144	51148300(96.34%)	6950742(13.09%)	44197558(83.25%)
Total	547027062

## Sheet: Gene annotation
Gene annotation results
Database	Expre_Gene number(percent)	Expre_Transcript number(percent)	All_Gene number(percent)	All_Transcript number(percent)
GO	8382(0.6194)	16508(0.6492)	9033(0.5928)	17969(0.6319)
KEGG	4087(0.302)	8008(0.3149)	4244(0.2785)	8613(0.3029)
COG	1288(0.0952)	2478(0.0974)	1386(0.091)	2675(0.0941)
NR	11668(0.8623)	22327(0.878)	12790(0.8393)	24542(0.863)
Swiss-Prot	6515(0.4815)	12850(0.5053)	6763(0.4438)	13740(0.4832)
Pfam	8082(0.5973)	15523(0.6104)	8545(0.5607)	16765(0.5895)
Total_anno	11722(0.8662)	22417(0.8816)	12855(0.8436)	24651(0.8669)
Total	13532(1)	25429(1)	15239(1.0)	28437(1.0)
