# Supplementary material for: Lignin degradation potential and draft genome sequence of Trametes trogii S0301
Source: Biotechnol Biofuels. 2019 Oct 30;12:256. doi: 10.1186/s13068-019-1596-3 (PMC6820987; doi:10.1186/s13068-019-1596-3)
Supplement: Supplementary file 10 — Additional file 10. CAZymes encoded by the T. trogii S0301 genome. [file 13068_2019_1596_MOESM10_ESM.xlsx]

## Sheet: CAZyme.gene_family
Additional file 10 CAZymes encoded by the T. trogii S0301 genome.
CAZymes Functional Classes	Gene Number	Gene name
AA1_1	7	T_trogii_01340.t1	T_trogii_10550.t1	T_trogii_01690.t1	T_trogii_13594.t1	T_trogii_01688.t1	T_trogii_07087.t1	T_trogii_03201.t1
AA1_2	2	T_trogii_11554.t1	T_trogii_05747.t1
AA11	1	T_trogii_02359.t1
AA2	24	T_trogii_11983.t1	T_trogii_07844.t1	T_trogii_11984.t1	T_trogii_13521.t1	T_trogii_07546.t1	T_trogii_11970.t1	T_trogii_09901.t1	T_trogii_12000.t1	T_trogii_10115.t1	T_trogii_04898.t1	T_trogii_11971.t1	T_trogii_09906.t1	T_trogii_11985.t1	T_trogii_10321.t1	T_trogii_04306.t1	T_trogii_09904.t1	T_trogii_11979.t1	T_trogii_11987.t1	T_trogii_06245.t1	T_trogii_13073.t1	T_trogii_09903.t1	T_trogii_13438.t1	T_trogii_11301.t1	T_trogii_11978.t1
AA3	10	T_trogii_02877.t1	T_trogii_13883.t1	T_trogii_10746.t1	T_trogii_07125.t1	T_trogii_11351.t1	T_trogii_11248.t1	T_trogii_00065.t1	T_trogii_02847.t1	T_trogii_08811.t1	T_trogii_02222.t1
AA3_2	17	T_trogii_02223.t1	T_trogii_03406.t1	T_trogii_00066.t1	T_trogii_00064.t1	T_trogii_09726.t1	T_trogii_04457.t1	T_trogii_00061.t1	T_trogii_04025.t1	T_trogii_07419.t1	T_trogii_12877.t1	T_trogii_02221.t1	T_trogii_04027.t1	T_trogii_06449.t1	T_trogii_00063.t1	T_trogii_02354.t1	T_trogii_04026.t1	T_trogii_00060.t1
AA3_3	2	T_trogii_08395.t1	T_trogii_07034.t1
AA3_4	1	T_trogii_00173.t1
AA4	2	T_trogii_01166.t1	T_trogii_03213.t1
AA5	2	T_trogii_10515.t1	T_trogii_06010.t1
AA5_1	9	T_trogii_12500.t1	T_trogii_12522.t1	T_trogii_14189.t1	T_trogii_03853.t1	T_trogii_12496.t1	T_trogii_12523.t1	T_trogii_10357.t1	T_trogii_12511.t1	T_trogii_12506.t1
AA6	2	T_trogii_00977.t1	T_trogii_05664.t1
AA7	17	T_trogii_01022.t1	T_trogii_11272.t1	T_trogii_04500.t1	T_trogii_05428.t1	T_trogii_09608.t1	T_trogii_01296.t1	T_trogii_10423.t1	T_trogii_12680.t1	T_trogii_10422.t1	T_trogii_05291.t1	T_trogii_07539.t1	T_trogii_14386.t1	T_trogii_14393.t1	T_trogii_11285.t1	T_trogii_05422.t1	T_trogii_13665.t1	T_trogii_01989.t1
AA8	2	T_trogii_05617.t1	T_trogii_03817.t1
AA9	20	T_trogii_13691.t1	T_trogii_09715.t1	T_trogii_10064.t1	T_trogii_10803.t1	T_trogii_09368.t1	T_trogii_00097.t1	T_trogii_11877.t1	T_trogii_09047.t1	T_trogii_10790.t1	T_trogii_12554.t1	T_trogii_07092.t1	T_trogii_10068.t1	T_trogii_07093.t1	T_trogii_09914.t1	T_trogii_02331.t1	T_trogii_10066.t1	T_trogii_10834.t1	T_trogii_06295.t1	T_trogii_04850.t1	T_trogii_04849.t1
CBM1	18	T_trogii_00826.t1	T_trogii_07066.t1	T_trogii_10172.t1	T_trogii_13358.t1	T_trogii_04891.t1	T_trogii_11664.t1	T_trogii_13452.t1	T_trogii_01118.t1	T_trogii_12554.t1	T_trogii_03021.t1	T_trogii_00539.t1	T_trogii_02641.t1	T_trogii_03867.t1	T_trogii_02210.t1	T_trogii_07534.t1	T_trogii_12476.t1	T_trogii_09910.t1	T_trogii_02211.t1
CBM12	1	T_trogii_04654.t1
CBM13	7	T_trogii_12594.t1	T_trogii_10983.t1	T_trogii_01815.t1	T_trogii_01833.t1	T_trogii_06062.t1	T_trogii_10915.t1	T_trogii_12365.t1
CBM18	2	T_trogii_11544.t1	T_trogii_09248.t1
CBM19	6	T_trogii_03993.t1	T_trogii_05728.t1	T_trogii_07176.t1	T_trogii_09762.t1	T_trogii_07207.t1	T_trogii_13902.t1
CBM20	2	T_trogii_05610.t1	T_trogii_04703.t1
CBM21	2	T_trogii_01268.t1	T_trogii_13156.t1
CBM32	1	T_trogii_10346.t1
CBM35	1	T_trogii_03364.t1
CBM43	1	T_trogii_00435.t1
CBM48	2	T_trogii_12830.t1	T_trogii_06966.t1
CBM5	6	T_trogii_05619.t1	T_trogii_05612.t1	T_trogii_08220.t1	T_trogii_14462.t1	T_trogii_02338.t1	T_trogii_00418.t1
CBM50	4	T_trogii_01743.t1	T_trogii_11516.t1	T_trogii_00346.t1	T_trogii_01362.t1
CBM8	1	T_trogii_00019.t1
CE1	11	T_trogii_00322.t1	T_trogii_06669.t1	T_trogii_00824.t1	T_trogii_02496.t1	T_trogii_10172.t1	T_trogii_13452.t1	T_trogii_12625.t1	T_trogii_06283.t1	T_trogii_03205.t1	T_trogii_12837.t1	T_trogii_06655.t1
CE10	57	T_trogii_00989.t1	T_trogii_11116.t1	T_trogii_11414.t1	T_trogii_11721.t1	T_trogii_05012.t1	T_trogii_03565.t1	T_trogii_05008.t1	T_trogii_11121.t1	T_trogii_05982.t1	T_trogii_07215.t1	T_trogii_11108.t1	T_trogii_05010.t1	T_trogii_03648.t1	T_trogii_10029.t1	T_trogii_03872.t1	T_trogii_05023.t1	T_trogii_11277.t1	T_trogii_01522.t1	T_trogii_07199.t1	T_trogii_04979.t1	T_trogii_01260.t1	T_trogii_05170.t1	T_trogii_07190.t1	T_trogii_06844.t1	T_trogii_09040.t1	T_trogii_07374.t1	T_trogii_05723.t1	T_trogii_04957.t1	T_trogii_05169.t1	T_trogii_12217.t1	T_trogii_05171.t1	T_trogii_11531.t1	T_trogii_01841.t1	T_trogii_11114.t1	T_trogii_10820.t1	T_trogii_08781.t1	T_trogii_13581.t1	T_trogii_14026.t1	T_trogii_12215.t1	T_trogii_00676.t1	T_trogii_05020.t1	T_trogii_14025.t1	T_trogii_05633.t1	T_trogii_12199.t1	T_trogii_08806.t1	T_trogii_12353.t1	T_trogii_09446.t1	T_trogii_07683.t1
CE12	3	T_trogii_05017.t1	T_trogii_05740.t1	T_trogii_12981.t1
CE14	1	T_trogii_09076.t1
CE15	2	T_trogii_03021.t1	T_trogii_12546.t1
CE16	15	T_trogii_10077.t1	T_trogii_07852.t1	T_trogii_04873.t1	T_trogii_14311.t1	T_trogii_13951.t1	T_trogii_09182.t1	T_trogii_03966.t1	T_trogii_13239.t1	T_trogii_07850.t1	T_trogii_11152.t1	T_trogii_07851.t1	T_trogii_12476.t1	T_trogii_01624.t1	T_trogii_03514.t1	T_trogii_13935.t1
CE2	1	T_trogii_08301.t1
CE4	6	T_trogii_00434.t1	T_trogii_12544.t1	T_trogii_06416.t1	T_trogii_12526.t1	T_trogii_01259.t1	T_trogii_07722.t1
CE8	3	T_trogii_00784.t1	T_trogii_04949.t1	T_trogii_00783.t1
CE9	1	T_trogii_14138.t1
GH1	2	T_trogii_05843.t1	T_trogii_11220.t1
GH10	5	T_trogii_03088.t1	T_trogii_02211.t1	T_trogii_07066.t1	T_trogii_02210.t1	T_trogii_12113.t1
GH105	5	T_trogii_06467.t1	T_trogii_07824.t1	T_trogii_07586.t1	T_trogii_10563.t1	T_trogii_02524.t1
GH108	1	T_trogii_01700.t1
GH109	6	T_trogii_12810.t1	T_trogii_07527.t1	T_trogii_11221.t1	T_trogii_02273.t1	T_trogii_01142.t1	T_trogii_02396.t1
GH115	2	T_trogii_08280.t1	T_trogii_08281.t1
GH12	3	T_trogii_05149.t1	T_trogii_05144.t1	T_trogii_05375.t1
GH125	1	T_trogii_06677.t1
GH127	2	T_trogii_07390.t1	T_trogii_07317.t1
GH128	5	T_trogii_13680.t1	T_trogii_07016.t1	T_trogii_06075.t1	T_trogii_06686.t1	T_trogii_06132.t1
GH13_1	2	T_trogii_08787.t1	T_trogii_03238.t1
GH13_15	2	T_trogii_05610.t1	T_trogii_14306.t1
GH13_22	1	T_trogii_03553.t1
GH13_25	1	T_trogii_07518.t1
GH13_5	1	T_trogii_02369.t1
GH13_8	1	T_trogii_12830.t1
GH131	3	T_trogii_05090.t1	T_trogii_00569.t1	T_trogii_04891.t1
GH133	1	T_trogii_07518.t1
GH145	1	T_trogii_10819.t1
GH15	2	T_trogii_04703.t1	T_trogii_05182.t1
GH16	30	T_trogii_10469.t1	T_trogii_08200.t1	T_trogii_08201.t1	T_trogii_05443.t1	T_trogii_00032.t1	T_trogii_10458.t1	T_trogii_10488.t1	T_trogii_10481.t1	T_trogii_04802.t1	T_trogii_12946.t1	T_trogii_05629.t1	T_trogii_00517.t1	T_trogii_10482.t1	T_trogii_05883.t1	T_trogii_00935.t1	T_trogii_05882.t1	T_trogii_00980.t1	T_trogii_00324.t1	T_trogii_09248.t1	T_trogii_01069.t1	T_trogii_00936.t1	T_trogii_00981.t1	T_trogii_08226.t1	T_trogii_10243.t1	T_trogii_00327.t1	T_trogii_04934.t1	T_trogii_13379.t1	T_trogii_12848.t1	T_trogii_00027.t1	T_trogii_13693.t1
GH17	1	T_trogii_02227.t1
GH18	23	T_trogii_07905.t1	T_trogii_12572.t1	T_trogii_07897.t1	T_trogii_09356.t1	T_trogii_05713.t1	T_trogii_09909.t1	T_trogii_02305.t1	T_trogii_05619.t1	T_trogii_08220.t1	T_trogii_05717.t1	T_trogii_02336.t1	T_trogii_06594.t1	T_trogii_12407.t1	T_trogii_12120.t1	T_trogii_02338.t1	T_trogii_13288.t1	T_trogii_11544.t1	T_trogii_07898.t1	T_trogii_05718.t1	T_trogii_05612.t1	T_trogii_13287.t1	T_trogii_02335.t1	T_trogii_00418.t1
GH2	4	T_trogii_06326.t1	T_trogii_01536.t1	T_trogii_05168.t1	T_trogii_01535.t1
GH20	4	T_trogii_05005.t1	T_trogii_00831.t1	T_trogii_08898.t1	T_trogii_05001.t1
GH23	1	T_trogii_10032.t1
GH25	1	T_trogii_08987.t1
GH27	3	T_trogii_05070.t1	T_trogii_08930.t1	T_trogii_00341.t1
GH28	8	T_trogii_01263.t1	T_trogii_11131.t1	T_trogii_11488.t1	T_trogii_00494.t1	T_trogii_11126.t1	T_trogii_09261.t1	T_trogii_12005.t1	T_trogii_10112.t1
GH3	10	T_trogii_08757.t1	T_trogii_08451.t1	T_trogii_12914.t1	T_trogii_14312.t1	T_trogii_00539.t1	T_trogii_01687.t1	T_trogii_00566.t1	T_trogii_08766.t1	T_trogii_01689.t1	T_trogii_07129.t1
GH30_3	2	T_trogii_04321.t1	T_trogii_04265.t1
GH31	7	T_trogii_10209.t1	T_trogii_14305.t1	T_trogii_03249.t1	T_trogii_01309.t1	T_trogii_14218.t1	T_trogii_00098.t1	T_trogii_10214.t1
GH32	2	T_trogii_07179.t1	T_trogii_07178.t1
GH33	1	T_trogii_07696.t1
GH35	4	T_trogii_05151.t1	T_trogii_05191.t1	T_trogii_05156.t1	T_trogii_05155.t1
GH37	2	T_trogii_02214.t1	T_trogii_05036.t1
GH38	1	T_trogii_08768.t1
GH43_24	1	T_trogii_03364.t1
GH43_25	1	T_trogii_08683.t1
GH43_26	1	T_trogii_12509.t1
GH43_33	1	T_trogii_00449.t1
GH43_6	3	T_trogii_11260.t1	T_trogii_11051.t1	T_trogii_11052.t1
GH44	1	T_trogii_00019.t1
GH47	5	T_trogii_01297.t1	T_trogii_06994.t1	T_trogii_07821.t1	T_trogii_09110.t1	T_trogii_07580.t1
GH5_11	1	T_trogii_02201.t1
GH5_12	2	T_trogii_13213.t1	T_trogii_13929.t1
GH5_15	1	T_trogii_09693.t1
GH5_22	2	T_trogii_10787.t1	T_trogii_10786.t1
GH5_31	1	T_trogii_01560.t1
GH5_5	3	T_trogii_00826.t1	T_trogii_05826.t1	T_trogii_02641.t1
GH5_50	1	T_trogii_04086.t1
GH5_7	2	T_trogii_01518.t1	T_trogii_13358.t1
GH5_9	6	T_trogii_01336.t1	T_trogii_14164.t1	T_trogii_09824.t1	T_trogii_02413.t1	T_trogii_06782.t1	T_trogii_04067.t1
GH51	2	T_trogii_05969.t1	T_trogii_09163.t1
GH53	2	T_trogii_12878.t1	T_trogii_05565.t1
GH55	2	T_trogii_10228.t1	T_trogii_04099.t1
GH6	1	T_trogii_03867.t1
GH63	1	T_trogii_03266.t1
GH7	5	T_trogii_08018.t1	T_trogii_01321.t1	T_trogii_09300.t1	T_trogii_00882.t1	T_trogii_05835.t1
GH71	5	T_trogii_06012.t1	T_trogii_12786.t1	T_trogii_12015.t1	T_trogii_11647.t1	T_trogii_04348.t1
GH72	1	T_trogii_00435.t1
GH74	2	T_trogii_01118.t1	T_trogii_07696.t1
GH76	2	T_trogii_12593.t1	T_trogii_10817.t1
GH78	2	T_trogii_00376.t1	T_trogii_08628.t1
GH79	14	T_trogii_10858.t1	T_trogii_07576.t1	T_trogii_08254.t1	T_trogii_08253.t1	T_trogii_13526.t1	T_trogii_09828.t1	T_trogii_06457.t1	T_trogii_07085.t1	T_trogii_07097.t1	T_trogii_07096.t1	T_trogii_08255.t1	T_trogii_08252.t1	T_trogii_10859.t1	T_trogii_06336.t1
GH85	1	T_trogii_06743.t1
GH88	1	T_trogii_13043.t1
GH89	1	T_trogii_05928.t1
GH9	1	T_trogii_06370.t1
GH92	7	T_trogii_05164.t1	T_trogii_03384.t1	T_trogii_08431.t1	T_trogii_07130.t1	T_trogii_10309.t1	T_trogii_13947.t1	T_trogii_13943.t1
GH93	1	T_trogii_04100.t1
GH95	3	T_trogii_10067.t1	T_trogii_05437.t1	T_trogii_05451.t1
GH99	1	T_trogii_00285.t1
GT1	8	T_trogii_09899.t1	T_trogii_09898.t1	T_trogii_09466.t1	T_trogii_09465.t1	T_trogii_09855.t1	T_trogii_00437.t1	T_trogii_09460.t1	T_trogii_05324.t1
GT15	3	T_trogii_11065.t1	T_trogii_11040.t1	T_trogii_03619.t1
GT17	1	T_trogii_02191.t1
GT2	9	T_trogii_01563.t1	T_trogii_10159.t1	T_trogii_06842.t1	T_trogii_10484.t1	T_trogii_05354.t1	T_trogii_11555.t1	T_trogii_12642.t1	T_trogii_05157.t1	T_trogii_09848.t1
GT20	3	T_trogii_09459.t1	T_trogii_01939.t1	T_trogii_08549.t1
GT21	1	T_trogii_00842.t1
GT22	5	T_trogii_03811.t1	T_trogii_02299.t1	T_trogii_01443.t1	T_trogii_02298.t1	T_trogii_11266.t1
GT24	1	T_trogii_09609.t1
GT25	1	T_trogii_00263.t1
GT28	2	T_trogii_02270.t1	T_trogii_03569.t1
GT3	1	T_trogii_10737.t1
GT31	1	T_trogii_00999.t1
GT32	4	T_trogii_06610.t1	T_trogii_05294.t1	T_trogii_01477.t1	T_trogii_05323.t1
GT33	1	T_trogii_00129.t1
GT35	1	T_trogii_08626.t1
GT39	3	T_trogii_06798.t1	T_trogii_03789.t1	T_trogii_07892.t1
GT4	4	T_trogii_05068.t1	T_trogii_12959.t1	T_trogii_04903.t1	T_trogii_05802.t1
GT41	1	T_trogii_12562.t1
GT48	2	T_trogii_11313.t1	T_trogii_03481.t1
GT49	1	T_trogii_00514.t1
GT50	1	T_trogii_03998.t1
GT55	1	T_trogii_13383.t1
GT57	2	T_trogii_12768.t1	T_trogii_04403.t1
GT58	1	T_trogii_04119.t1
GT59	1	T_trogii_00475.t1
GT65	2	T_trogii_13004.t1	T_trogii_01303.t1
GT66	1	T_trogii_13622.t1
GT68	1	T_trogii_00860.t1
GT69	3	T_trogii_04857.t1	T_trogii_11541.t1	T_trogii_10703.t1
GT76	1	T_trogii_10653.t1
GT8	7	T_trogii_14202.t1	T_trogii_06840.t1	T_trogii_00878.t1	T_trogii_09160.t1	T_trogii_03982.t1	T_trogii_12258.t1	T_trogii_00594.t1
GT90	1	T_trogii_11549.t1
PL1_7	1	T_trogii_08271.t1
PL12	1	T_trogii_00848.t1
PL14_4	6	T_trogii_13191.t1	T_trogii_13199.t1	T_trogii_13198.t1	T_trogii_13101.t1	T_trogii_14127.t1	T_trogii_13192.t1
PL14_5	1	T_trogii_09868.t1
PL4_1	2	T_trogii_08370.t1	T_trogii_01621.t1
PL4_3	1	T_trogii_01076.t1
PL4_5	1	T_trogii_08645.t1
PL8	4	T_trogii_01080.t1	T_trogii_12093.t1	T_trogii_12082.t1	T_trogii_01083.t1
Total	602
[truncated: 9 more columns]
