# Supplementary material for: Lignin degradation potential and draft genome sequence of Trametes trogii S0301
Source: Biotechnol Biofuels. 2019 Oct 30;12:256. doi: 10.1186/s13068-019-1596-3 (PMC6820987; doi:10.1186/s13068-019-1596-3)
Supplement: Supplementary file 11 — Additional file 11. Genes encoding CAZymes and enzymes of the laccase pathway. [file 13068_2019_1596_MOESM11_ESM.xlsx]

## Sheet: Sheet1
Additional file 11 Genes encoding CAZymes and enzymes of the laccase pathway.
Gene Name	Amino Acid length	Family	nr database annotation	KEGG pathway	Signal Peptides	Cleavage site between position	TPM Value
							G_5	LG_2	LG_5	LG_8
T_trogii_01340.t1	520	AA1_1	TFK86579.1(multicopper oxidase [Polyporus arcularius HHB13444])	EC 1.10.3.2	Yes	20 and 21	1.54	1.13	0.8433	0.7067
T_trogii_01688.t1	520	AA1_1	ACO53431.1(laccase 5 [Trametes sp. C30])	EC 1.10.3.2	Yes	23 and 24	0	0.17	0	0
T_trogii_01690.t1	628	AA1_1	AJV90967.1(laccase [Coriolopsis gallica])	EC 1.10.3.2	No	NA	145.24	161.455	6.88	23.3233
T_trogii_03201.t1	520	AA1_1	AMJ39541.1(laccase 4 [Coriolopsis trogii])	EC 1.10.3.2	Yes	21 and 22	2.34	2.265	2.35	2.8333
T_trogii_05747.t1	628	AA1_2	RPD56940.1(Fet3 protein [Lentinus tigrinus ALCF2SS1-6])	EC 1.10.3.2	Yes	17 and 18	344.23	245.405	325.645	184.387
T_trogii_07087.t1	524	AA1_1	CAL23367.1(precursor laccase lcc2 [Coriolopsis trogii])	EC 1.10.3.2	Yes	23 and 24	27.495	23.205	6.16	3.07
T_trogii_10550.t1	524	AA1_1	AAR00925.1(laccase [Trametes sp. C30])	EC 1.10.3.2	Yes	23 and 24	3.15	9.78	1.0467	3.06
T_trogii_11554.t1	579	AA1_2	RPD61631.1(multicopper oxidase [Lentinus tigrinus ALCF2SS1-6])	EC 1.10.3.2	No	NA	1.76	1.355	1.18	1.7033
T_trogii_13594.t1	512	AA1_1	AMJ39540.1(laccase 3 [Coriolopsis trogii])	EC 1.10.3.2	Yes	23 and 24	123.35	0.305	34.4167	16.88
